# Supplementary material for: circKCNN2 suppresses the recurrence of hepatocellular carcinoma at least partially via regulating miR‐520c‐3p/methyl‐DNA‐binding domain protein 2 axis
Source: Clin Transl Med. 2022 Jan 20;12(1):e662. doi: 10.1002/ctm2.662 (PMC8775140; doi:10.1002/ctm2.662)
Supplement: Supplementary file 1 — Supporting information [file CTM2-12-e662-s001.zip]

Archive with 9 entries (9 files):
- Supplementary Figure S1.pdf
- Supplementary Figure S2.pdf
- Supplementary Figure S3.pdf
- Supplementary Figure S4.pdf
- Supplementary Figure S5.pdf
- Supplementary Figure S6.pdf
- Supplementary Figure S7.pdf
- Supplementary Figure S8.pdf
- Supplemetary material.docx
